# Supplementary material for: Carbohydrates digestion and metabolism in the spiny lobster (Panulirus argus): biochemical indication for limited carbohydrate utilization
Source: PeerJ. 2017 Nov 3;5:e3975. doi: 10.7717/peerj.3975 (PMC5672836; doi:10.7717/peerj.3975)
Supplement: Supplemental Information 2 [file peerj-05-3975-s002.xls]

## Sheet: Protein
Protein in muscle
Raw Data						dil	4
dil 1/4
No.	Abs1	Abs2	Mean	Conc mg/mL	Prot (mg/mL)	Prot (total mg in 15 uL)
1	1.038	1.007	1.0225	3.11519	12.4608	0.186912		DO1	DO2	DO3	DO4	Mean	conc	Abs
2	1.152	1.121	1.1365	3.46726	13.8691	0.208036		-0.06	-0.059	-0.06	-0.059	-0.0595	0	0
3	0.748	0.718	0.733	2.22267	8.89067	0.13336		0.17	0.162	0.161	0.162	0.16375	0.5	0.16375
4	0.789	0.426	0.6075	1.32088	5.28351	0.0792526		0.302	0.298	0.318	0.337	0.31375	1	0.31375
5	0.947	0.8	0.8735	2.47591	9.90364	0.148555		0.646	0.653	0.61	0.653	0.6405	2	0.6405
6	0.68	0.486	0.583	1.50618	6.02471	0.0903706
7	1.051	0.959	1.005	2.96695	11.8678	0.178017
8	0.631	0.617	0.624	1.91075	7.64299	0.114645
9	0.656	0.663	0.6595	2.05281	8.21124	0.123169
10	0.775	0.807	0.791	2.49753	9.99012	0.149852
11	0.809	0.919	0.864	2.84342	11.3737	0.170605
12	0.759	0.744	0.7515	2.30296	9.21186	0.138178
13	0.661	0.676	0.6685	2.09296	8.37183	0.125578
14	0.596	0.704	0.65	2.17943	8.71773	0.130766
15	0.735	0.811	0.773	2.50988	10.0395	0.150593
16	0.501	0.447	0.474	1.38573	5.54293	0.0831439
17	0.441	0.527	0.484	1.6328	6.53119	0.0979679
18	0.476	0.53	0.503	1.64206	6.56825	0.0985238
19	0.721	0.942	0.8315	2.91445	11.6578	0.174867
20	0.657	0.653	0.655	2.02193	8.08771	0.121316		a=	0.3193	0.3238
21	0.44	0.451	0.4455	1.39809	5.59234	0.0838851		b=	-0.0001	-0.0017
22	0.609	0.527	0.568	1.6328	6.53119	0.0979679
23	0.85	0.951	0.9005	2.94225	11.769	0.176535
24	0.953	0.981	0.967	3.0349	12.1396	0.182094
Protein in digestive gland						Dil 1/10	10
No.	Abs1	Abs2	Mmean	Conc mg/mL	Prot (mg/mL)	Prot (total mg en 15 uL)
1	0.641	0.829	0.735	2.27517	22.7517	0.341275	0.113758
2	0.514	0.503	0.5085	1.57566	15.7566	0.23635	0.0787832
3	1.023	0.771	0.897	2.77548	27.7548	0.416322	0.138774
4	0.399	0.365	0.382	1.18499	11.8499	0.177749	0.0592495
5	0.572	0.513	0.5425	1.68067	16.8067	0.2521	0.0840334
6	0.547	0.586	0.5665	1.75479	17.5479	0.263218	0.0877393
7	0.564	0.649	0.6065	1.87832	18.7832	0.281748	0.093916
8	0.414	0.519	0.4665	1.44595	14.4595	0.216893	0.0722977
9	0.672	0.636	0.654	2.02502	20.2502	0.303752	0.101251
10	0.875	0.837	0.856	2.64886	26.4886	0.397329	0.132443
11	0.464	0.441	0.4525	1.40272	14.0272	0.210408	0.0701359
12	0.444	0.347	0.3955	1.22668	12.2668	0.184002	0.0613342
13	0.445	0.398	0.4215	1.30698	13.0698	0.196047	0.065349
14	0.942	0.844	0.893	2.76313	27.6313	0.414469	0.138156
15	0.56	0.511	0.5355	1.65905	16.5905	0.248857	0.0829524
16	0.646	0.626	0.636	1.96943	19.6943	0.295414	0.0984713
17	0.55	0.565	0.5575	1.72699	17.2699	0.259049	0.0863496
18	0.906	0.766	0.836	2.58709	25.8709	0.388064	0.129355
19	0.426	0.343	0.3845	1.19271	11.9271	0.178907	0.0596356
20	0.409	0.392	0.4005	1.24212	12.4212	0.186319	0.0621062
21	0.799	0.8	0.7995	2.47437	24.7437	0.371155	0.123718
22	0.246	0.27	0.258	0.802038	8.02038	0.120306	0.0401019
23	0.58	0.592	0.586	1.81501	18.1501	0.272251	0.0907505
24	0.457	0.479	0.468	1.45059	14.5059	0.217588	0.0725293

## Sheet: HK
HK
dil	1
Protocol factor (Fp) with substrate	180.952
Protocol Factor (Fp) without substrate	174.603
								diluted	diluted	dilition factor	dilution factor	Protocol factor	Protocol factor
								with	without	with	without	with	without
				with	with	without	without	substrate	substrate	substrate	substrate	substrate	substrate
				substrate	substrate	substrate	substrate	mean slope	mean slope	mean slope	mean slope	mean slope	mean slope		Protein	Activity
	Exp.	Group	Nº	slope 1	slope 2	slope 1	slope 2	OD/min( 10µl)	OD/min( 10µl)	OD/min( 10µl)	OD/min( 10µl)	OD/min( 10µl)*Fp	OD/min( 10µl)*Fp	U/min( 10µl)	(mg/10uL)	(U/mg Prot)	Mean	SD		Group	Nº
Muscle	P.argus		1	0.00432909	0.00408965	0.00369578	0.00359861	0.00420937	0.00364719	0.00420937	0.00364719	0.761694	0.636811	0.124883	0.186912	0.668137					1
	P.argus		2	0.00145575	0.00138809	0.00116946	0.00109485	0.00142192	0.00113216	0.00142192	0.00113216	0.257299	0.197678	0.0596212	0.208036		1.96057	1.44521	0.646319		2
	P.argus		3	0.00276056	0.00254367	0.00211857	0.00227473	0.00265211	0.00219665	0.00265211	0.00219665	0.479905	0.383541	0.0963639	0.13336	0.722584					3
	P.argus	0.06	4	0.00307461	0.00343551	0.00224176	0.00146617	0.00325506	0.00185396	0.00325506	0.00185396	0.58901	0.323707	0.265302	0.0792526	3.34755				0.06	4
	P.argus		5	0.0015963	0.0020214	0	0.00137073	0.00180885	0.000685367	0.00180885	0.000685367	0.327315	0.119667	0.207648	0.148555	1.39779					5
	P.argus		6	0.00399248	0.00481492	0.00267901	0.00265298	0.0044037	0.00266599	0.0044037	0.00266599	0.796859	0.46549	0.331368	0.0903706	3.66677					6
	P.argus		7	0.00344939	0.00291324	0.00305726	0.00275535	0.00318132	0.0029063	0.00318132	0.0029063	0.575666	0.507449	0.0682165	0.178017	0.383202					7
	P.argus		8	0.00338519	0.00332273	0.00299653	0.00207345	0.00335396	0.00253499	0.00335396	0.00253499	0.606906	0.442617	0.164289	0.114645	1.43303					8
	P.argus		9	0.00391961	0.00381203	0.00274494	0.00234586	0.00386582	0.0025454	0.00386582	0.0025454	0.699528	0.444435	0.255093	0.123169	2.07109					9
	P.argus	0.2	10	0.00350839	0.00357779	0.00254367	0.00250549	0.00354309	0.00252458	0.00354309	0.00252458	0.641129	0.440799	0.20033	0.149852	1.33685	1.26318	0.556986	0.249092	0.2	10
	P.argus		11	0.00352227	0.00354829	0.00357259	0.00236148	0.00353528	0.00296703	0.00353528	0.00296703	0.639716	0.518053	0.121663	0.170605	0.713127					11
	P.argus		12	0.00193117	0.00183401	0.00135685	0.0013395	0.00188259	0.00134818	0.00188259	0.00134818	0.340659	0.235396	0.105263	0.138178	0.761791					12
	P.argus		13	0.00254193	0.00203355	0.00147137	0.0012059	0.00228774	0.00133864	0.00228774	0.00133864	0.413971	0.23373	0.180241	0.125578	1.4353					13
	P.argus		14	0.00516368	0.00519838	0.00292019	0.00306246	0.00518103	0.00299132	0.00518103	0.00299132	0.937518	0.522294	0.415223	0.130766	3.17532					14
	P.argus		15	0.00698901	0.00738115	0.00567727	0.00510121	0.00718508	0.00538924	0.00718508	0.00538924	1.30015	0.940978	0.359176	0.150593	2.38508	2.48031	0.471222	0.210737		15
	P.argus	0.35	16	0.00151822	0.00270677	0.000732215	0.000674957	0.00211249	0.000703586	0.00211249	0.000703586	0.38226	0.122848	0.259412	0.0831439	3.12003				0.35	16
	P.argus		17	0.00205668	0.00225506	0.000954309	0.000949104	0.00215587	0.000951706	0.00215587	0.000951706	0.390109	0.166171	0.223938	0.0979679	2.28583					17
	P.argus		18	0.00155466	0.00168826	0.00176634	0.00187565	0.00162146	0.00182099	0.00162146	0.00182099	0.293406	0.317951	-0.0245452	0.0985238	-0.249129					18
	P.argus		19	0.00338346	0.00337999	0.0029705	0.00282128	0.00338172	0.00289589	0.00338172	0.00289589	0.61193	0.505632	0.106298	0.174867	0.607878					19
	P.argus		20	0.00308849	0.00307808	0.00236148	0.0022192	0.00308329	0.00229034	0.00308329	0.00229034	0.557927	0.3999	0.158026	0.121316	1.3026					20
	P.argus	Fish	21	0.00134644	0.00148352	0.00088664	0.000515327	0.00141498	0.000700983	0.00141498	0.000700983	0.256043	0.122394	0.13365	0.0838851	1.59325	1.21614	0.66465	0.29724	Fish	21
	P.argus		22	0.00349277	0.00285078	0.00201272	0.00223308	0.00317178	0.0021229	0.00317178	0.0021229	0.573939	0.370665	0.203274	0.0979679	2.0749					22
	P.argus		23	0.00299653	0.00326027		0.00273453	0.0031284	0.00273453	0.0031284	0.00273453	0.56609	0.477457	0.088633	0.176535	0.50207					23
	P.argus		24	0.00224696	0.002417		0.00145228	0.00203875	0.00193464	0.00203875	0.00193464	0.368916	0.337795	0.0311213	0.182094	0.170908					24
								diluted	diluted	dilution factor	dilution factor	Protocol factor	Protocol factor
								with	without	with	without	with	without
				with	with	without	without	substrate	substrate	substrate	substrate	substrate	substrate
				substrate	substrate	substrate	substrate	mean slope	Pend Media	Pend Media	Pend Media	Pend Media	Pend Media		Protein	Activity
	Exp.	Group	Nº	slope 1	slope 2	slope 1	slope 2	mOD/min( 10µl)	mOD/min( 10µl)	mOD/min( 10µl)	mOD/min( 10µl)	mOD/min( 10µl)*Fp	mOD/min( 10µl)*Fp	U/min( 10µl)	(mg/10uL)	(U/mg Prot)	Mean	SD	SEM	Group	Nº
Digestive Gland	P.argus		1	46.6538	34.0385	23.9615	26.2308	40.3462	25.0962	40.3462	25.0962	7300.72	4381.86	2918.85	0.341275	8.55278					1
	P.argus		2	17.8077	21.0385	5.96154	9.96154	19.4231	7.96154	19.4231	7.96154	3514.64	1390.11	2124.54	0.23635	8.98896	11.9667	4.80107	1.96003		2
	P.argus		3	24.8462	32.1154	1.84615	2.46154	28.4808	2.15385	28.4808	2.15385	5153.65	376.068	4777.58	0.416322	11.4757					3
	P.argus	0.06	4	28.6538	31.8846	13.9615	14.0385	30.2692	14	30.2692	14	5477.28	2444.44	3032.84	0.177749	17.0625				0.06	4
	P.argus		5	46.1923	40.3846	15.9615	19.9231	43.2885	17.9423	43.2885	17.9423	7833.13	3132.78	4700.35	0.2521	18.6448					5
	P.argus		6	44.7308	30	24.3077	31.8077	37.3654	28.0577	37.3654	28.0577	6761.34	4898.96	1862.38	0.263218	7.07544					6
	P.argus		7	46.0385	48	43.8077	41.5	47.0192	42.6538	47.0192	42.6538	8508.22	7447.49	1060.73	0.281748	3.76483					7
	P.argus		8	23.3077	22.1538	7.92308	4.73077	22.7308	6.32692	22.7308	6.32692	4113.18	1104.7	3008.48	0.216893	13.8708					8
	P.argus		9												0.303752						9
	P.argus	0.2	10	42.4231	42.8462	5.73077	8.96154	42.6346	7.34615	42.6346	7.34615	7714.82	1282.66	6432.16	0.397329	16.1885	7.3606	7.11131	3.18027	0.2	10
	P.argus		11	9.61538	9.96154	8.61538		9.78846	8.61538	9.78846	8.61538	1771.24	1504.27	266.97	0.210408	1.26882					11
	P.argus		12		1.96154	0.230769		1.96154	0.230769	1.96154	0.230769	354.944	40.293	314.651	0.184002	1.71004					12
	P.argus		13	44.9615	44.3462	35.5	41.8462	44.6538	38.6731	44.6538	38.6731	8080.2	6752.44	1327.77	0.196047	6.7727					13
	P.argus		14	10.4231	12.8462	7.07692	6.96154	11.6346	7.01923	11.6346	7.01923	2105.31	1225.58	879.728	0.414469	2.12254					14
	P.argus		15	49.9615	58.2692	34.5769	36.0385	54.1154	35.3077	54.1154	35.3077	9792.29	6164.83	3627.46	0.248857	14.5765	9.88066	4.61281	1.88317		15
	P.argus	0.35	16	46.3077	51.4615	31.8077	32.7308	48.8846	32.2692	48.8846	32.2692	8845.77	5634.3	3211.46	0.295414	10.8711				0.35	16
	P.argus		17	57.6538	60	38.3846	47.1923	58.8269	42.7885	58.8269	42.7885	10644.8	7470.99	3173.86	0.259049	12.252					17
	P.argus		18	29.6154	29.1154	3.15385	1.30769	29.3654	2.23077	29.3654	2.23077	5313.73	389.499	4924.23	0.388064	12.6892					18
	P.argus		19	54.8846			51.8077	54.8846	51.8077	54.8846	51.8077	9931.48	9045.78	885.702	0.178907	4.95064					19
	P.argus		20	7.30769	8.92308	0.884615	1.84615	8.11538	1.36538	8.11538	1.36538	1468.5	238.4	1230.09	0.186319	6.6021					20
	P.argus	Fish	21	30.5	29.9615	0	1.92308	30.2308	0.961538	30.2308	0.961538	5470.32	167.888	5302.43	0.371155	14.2863	6.91356	5.30095	2.37066	Fish	21
	P.argus		22		3.76923		3.42308	3.76923	3.42308	3.76923	3.42308	682.05	597.68	84.3703	0.120306						22
	P.argus		23	13.7308	13.9615	11.5385	11.5	13.8462	11.5192	13.8462	11.5192	2505.49	2011.29	494.197	0.272251	1.81522					23
	P.argus		24	8.38462		7.46154		7.92308	7.46154	7.92308	7.46154	1433.7	1302.81	130.89	0.217588	0.601548					24

## Sheet: G6PDH
G6PDH
Dil digestive gland	1
dil factorn M	1
Protocol factor with substrate	174.603
Protocol fcator withoout substrate	168.254
								diluted	diluted	dil factor	dil fcator	protocol factor	protocol factor
								with	without	with	without	with	without
				with	with	without	without	substrate	substrate	substrate	substrate	substrate	substrate
				substrate	substrate	substrate	substrate	mean slope	mean slope	mean slope	mean slope	mean slope	mean slope		Protein	Activity
	Exp.	Group	Nº	slope 1	slope 2	slope 1	slope 2	OD/min( 10µl)	OD/min( 10µl)	OD/min( 10µl)	OD/min( 10µl)	OD/min( 10µl)*Fp	OD/min( 10µl)*Fp	OD/min( 10µl)	(mg/10uL)	(U/mg Prot)	Mean	SD	SEM	Group	Nº
Muscle	P.argus		1	2.41006	2.17062	0.312319	0.201272	2.29034	0.256796	2.29034	0.256796	399.9	43.2069	356.694	0.186912	1.90835					1
	P.argus		2	0.593407	0.773858	0.320995	0.312319	0.683632	0.316657	0.683632	0.316657	119.364	53.2788	66.0854	0.208036	0.317664	1.15586	0.712754	0.29098		2
	P.argus		3	1.74899	1.75766	1.25622	0.661076	1.75333	0.958647	1.75333	0.958647	306.136	161.296	144.84	0.13336	1.08608					3
	P.argus	0.06	4	1.06883	1.03065	0.161365	0.235975	1.04974	0.19867	1.04974	0.19867	183.288	33.427	149.861	0.0792526	1.89092				0.06	4
	P.argus		5	0.900521	1.15905	0.688837	0.851938	1.02979	0.770388	1.02979	0.770388	179.804	129.621	50.1829	0.148555	0.337808					5
	P.argus		6	0.725275	0.895315	0.0919607		0.810295	0.0919607	0.810295	0.0919607	141.48	15.4728	126.007	0.0903706	1.39434					6
	P.argus		7	2.26605	2.40486	1.75072	1.11047	2.33545	1.4306	2.33545	1.4306	407.777	240.703	167.074	0.178017	0.938526					7
	P.argus		8	1.48872	1.07403	0.562175	0.617698	1.28138	0.589936	1.28138	0.589936	223.732	99.2592	124.473	0.114645	1.08573					8
	P.argus		9	1.68652	2.22267	1.25795	1.15558	1.9546	1.20677	1.9546	1.20677	341.279	203.043	138.235	0.123169	1.12233					9
	P.argus	0.2	10	0.267206			0.131868	0.267206	0.131868	0.267206	0.131868	46.6551	22.1873	24.4677	0.149852	0.163279	0.974084	0.477765	0.195047	0.2	10
	P.argus		11	2.64777	2.16021	0.857143	0.80856	2.40399	0.832851	2.40399	0.832851	419.744	140.131	279.613	0.170605	1.63895					11
	P.argus		12	1.0723	1.40544	0.539618	0.56044	1.23887	0.550029	1.23887	0.550029	216.31	92.5446	123.765	0.138178	0.895695					12
	P.argus		13	0.761712	0.806825	0.234239	0.282822	0.784268	0.258531	0.784268	0.258531	136.936	43.4989	93.4367	0.125578	0.744056					13
	P.argus		14	1.73511	1.88259	0.284558	0.126663	1.80885	0.20561	1.80885	0.20561	315.83	34.5947	281.236	0.130766	2.15068					14
	P.argus		15	3.4199	3.88664	1.0775	0.917872	3.65327	0.997687	3.65327	0.997687	637.872	167.865	470.007	0.150593	3.12104	1.54055	1.05374	0.430188		15
	P.argus	0.35	16	0.707924	0.647195	0.314054	0.314054	0.677559	0.314054	0.677559	0.314054	118.304	52.8409	65.463	0.0831439	0.787345				0.35	16
	P.argus		17	0.668016	0.761712	0.569115	0.423366	0.714864	0.496241	0.714864	0.496241	124.817	83.4945	41.3229	0.0979679	0.421801					17
	P.argus		18	2.15153	1.08271		0.496241	1.61712	0.496241	1.61712	0.496241	282.354	83.4945	198.859	0.0985238	2.01839					18
	P.argus		19	1.88606	2.56102	1.84442	0.353962	2.22354	1.09919	2.22354	1.09919	388.237	184.943	203.294	0.174867	1.16256					19
	P.argus		20	1.18334	1.10526	0.0884905	1.91382	1.1443	1.00116	1.1443	1.00116	199.799	168.449	31.3501	0.121316	0.258418					20
	P.argus	Fish	21	0.536148	0.277617	0.291498	0.140544	0.406883	0.216021	0.406883	0.216021	71.0429	36.3464	34.6966	0.0838851	0.41362	0.924955	0.755315	0.308356	Fish	21
	P.argus		22	1.55466	1.30827	0.216888	0.539618	1.43146	0.378253	1.43146	0.378253	249.938	63.6426	186.295	0.0979679	1.90159					22
	P.argus		23	0.841527	0.962984		0.775593	0.902256	0.775593	0.902256	0.775593	157.537	130.497	27.0399	0.176535	0.153171					23
	P.argus		24	2.13765	2.15153	0.603817	0.253326	2.14459	0.428571	2.14459	0.428571	374.452	72.1089	302.343	0.182094	1.66037					24
Digestive Gland	P.argus		1		0.055	0.007	0.009	0.055	0.008	0.055	0.008	9.60317	1.34603	8.25713	0.341275	24.1949					1
	P.argus		2	0.012		0.009	0.008	0.012	0.0085	0.012	0.0085	2.09524	1.43016	0.665077	0.23635	2.81395	13.0707	12.0318	6.01592		2
	P.argus		3	0.048	0.062		0	0.055	0	0.055	0	9.60317	0	9.60317	0.416322	23.0667					3
	P.argus	0.06	4												0.177749					0.06	4
	P.argus		5												0.2521						5
	P.argus		6	0.005	0.012	0.009	0.015	0.012	0.009	0.012	0.009	2.09524	1.51429	0.58095	0.263218	2.20711					6
	P.argus		7												0.281748						7
	P.argus		8	0.013	0.014	0.005		0.0135	0.005	0.0135	0.005	2.35714	0.84127	1.51587	0.216893	6.98902					8
	P.argus		9	0.008	0.01	0.005	0.003	0.009	0.004	0.009	0.004	1.57143	0.673016	0.898411	0.303752	2.95771					9
	P.argus	0.2	10	0.012	0.02		0.002	0.016	0.002	0.016	0.002	2.79365	0.336508	2.45714	0.397329	6.18415	5.91116	2.04348	1.02174	0.2	10
	P.argus		11	0.011	0.01	0	0.003	0.0105	0.0015	0.0105	0.0015	1.83333	0.252381	1.58095	0.210408	7.51375					11
	P.argus		12	0.005	0.002	0.002	0.005	0.0035	0.0035	0.0035	0.0035	0.611111	0.588889	0.0222215	0.184002						12
	P.argus		13	0.017	0.017	0.014		0.017	0.014	0.017	0.014	2.96825	2.35556	0.612695	0.196047	3.12525					13
	P.argus		14	0.01	0.006	0.006	0.007	0.008	0.0065	0.008	0.0065	1.39682	1.09365	0.303173	0.414469	0.731474					14
	P.argus		15	0.014			0.008	0.014	0.008	0.014	0.008	2.44444	1.34603	1.09841	0.248857	4.41381	4.13747	3.4167	1.52799		15
	P.argus	0.35	16	0.016	0.018	0.013		0.017	0.013	0.017	0.013	2.96825	2.1873	0.780949	0.295414	2.64358				0.35	16
	P.argus		17	0.012	0.017		0	0.0145	0	0.0145	0	2.53174	0	2.53174	0.259049	9.77323					17
	P.argus		18	2.45518	3.16136	3.32967	3.66975	2.80827	3.49971	2.80827	3.49971	490.332	588.84	-98.5079	0.388064						18
	P.argus		19	21.058	25.673	8.365	7.212	23.3655	7.7885	23.3655	7.7885	4079.69	1310.45	2769.24	0.178907	15.4787					19
	P.argus		20	10.673	8.365	3.257	5.208	9.519	4.2325	9.519	4.2325	1662.05	712.135	949.911	0.186319	5.09831					20
	P.argus	Fish	21	3.13707	2.833		0.614228	2.98504	0.614228	2.98504	0.614228	521.196	103.346	417.85	0.371155	1.12581	6.83149	6.57863	2.94205	Fish	21
	P.argus		22	10.34	9.27	3.272	4.94	9.805	4.106	9.805	4.106	1711.98	690.851	1021.13	0.120306						22
	P.argus		23	15.288	29.135	4.03239	3.88837	22.2115	3.96038	22.2115	3.96038	3878.19	666.35	3211.84	0.272251	11.7973					23
	P.argus		24	10.3499	9.74	9.574		10.045	9.574	10.045	9.574	1753.88	1610.86	143.016	0.217588	0.657278					24

## Sheet: FBP
FBP
dil factor DG	1
dil factor muscle	1
Protocol factor with substrate	174.603
Protocol fcator without substrate	168.254
								Diluido	Diluido	Factor diluciòn	Factor diluciòn	Factor del protocolo	Factor del protocolo
								with	without	with	without	with	without
				with	with	without	without	substrate	substrate	substrate	substrate	substrate	substrate
				substrate	substrate	substrate	substrate	mean slope	mean slope	mean slope	mean slope	mean slope	mean slope		Protein	Activity
	Exp.	Group	Nº	Pend 1	Pend 2	Pend 1	Pend 2	mOD/min( 10µl)	mOD/min( 10µl)	mOD/min( 10µl)	mOD/min( 10µl)	mOD/min( 10µl)*Fp	mOD/min( 10µl)*Fp	mOD/min( 10µl)	(mg/10uL)	(U/mg Prot)	Mean	SD	SEM	Group	Nº
Muscle	P.argus		1	0.664546	0	-0.196067	-0.220359	0.332273	-0.208213	0.332273	-0.208213	58.0159	-35.0326	93.0485	0.186912	0.497821					1
	P.argus		2	0.591671	0.350492	-0.334876	-0.187392	0.471082	-0.261134	0.471082	-0.261134	82.2523	-43.9368	126.189	0.208036	0.606574	2.9827	4.25468	1.73697		2
	P.argus		3	0.268942	0.65587	-0.716599	-2.41006	0.462406	-1.56333	0.462406	-1.56333	80.7375	-263.037	343.774	0.13336	2.57779					3
	P.argus	0.06	4	0.23771	0.0884905	-0.41122	-0.338346	0.1631	-0.374783	0.1631	-0.374783	28.4778	-63.0588	91.5365	0.0792526	1.155				0.06	4
	P.argus		5	0.697513	0.371313	0.102371	-1.69173	0.534413	-0.794679	0.534413	-0.794679	93.3101	-133.708	227.018	0.148555	1.52818					5
	P.argus		6	5.01793	6.14748	-0.366108	-0.433777	5.58271	-0.399942	5.58271	-0.399942	974.757	-67.2919	1042.05	0.0903706	11.5308					6
	P.argus		7	0.699248	0.24465	0.487565	0.208213	0.471949	0.347889	0.471949	0.347889	82.4037	58.5337	23.87	0.178017	0.134088					7
	P.argus		8	6.76518	5.94795	0	-0.190862	6.35656	-0.0954309	6.35656	-0.0954309	1109.88	-16.0566	1125.93	0.114645	9.82104	4.03298	3.45852	1.5467		8
	P.argus		9	2.06651	2.57143	0.137073	0.263736	2.31897	0.200405	2.31897	0.200405	404.899	33.7189	371.18	0.123169	3.01359					9
	P.argus	0.2	10	0.617698	0.438982	-0.353962	-0.227299	0.52834	-0.29063	0.52834	-0.29063	92.2498	-48.8997	141.149	0.149852	0.941928				0.2	10
	P.argus		11	1.11914	1.79237	-1.26142	0	1.45575	-0.630711	1.45575	-0.630711	254.179	-106.12	360.299	0.170605	2.11189					11
	P.argus		12	3.08329	3.50145	0	-0.190862	3.29237	-0.0954309	3.29237	-0.0954309	574.857	-16.0566	590.914	0.138178	4.27647					12
	P.argus		13	3.04685	6.10931	-0.262001	-0.281087	4.57808	-0.271544	4.57808	-0.271544	799.346	-45.6884	845.035	0.125578	6.72919					13
	P.argus		14	8.63042	7.10353	-0.216888	-0.189127	7.86698	-0.203008	7.86698	-0.203008	1373.6	-34.1568	1407.75	0.130766	10.7655	6.3172	2.29622	0.937428		14
	P.argus		15	6.69925	3.28629	0.376518	0.465009	4.99277	0.420763	4.99277	0.420763	871.753	70.7951	800.958	0.150593	5.31869					15
	P.argus	0.35	16		1.5963	-0.204743	-1.07577	1.5963	-0.640254	1.5963	-0.640254	278.718	-107.725	386.444	0.0831439	4.64789				0.35	16
	P.argus		17	2.98785	2.28861	-0.114517	-0.104106	2.63823	-0.109312	2.63823	-0.109312	460.643	-18.3921	479.035	0.0979679	4.88972					17
	P.argus		18	1.25795	3.04511	-0.383459	-1.65356	2.15153	-1.01851	2.15153	-1.01851	375.664	-171.368	547.032	0.0985238	5.55228					18
	P.argus		19	5.98265	6.56738	0.353962	0.669751	6.27501	0.511857	6.27501	0.511857	1095.64	86.1219	1009.51	0.174867	5.77303					19
	P.argus		20	7.54772	8.99132	-0.230769	-0.841527	8.26952	-0.536148	8.26952	-0.536148	1443.88	-90.2091	1534.09	0.121316	12.6455	6.81701	4.364	2.182		20
	P.argus	Fish	21	3.57085	2.61481	-0.1631	-0.128398	3.09283	-0.145749	3.09283	-0.145749	540.017	-24.5229	564.54	0.0838851	6.72992				Fish	21
	P.argus		22	0.357432		-0.192597	0	0.357432	-0.0962984	0.357432	-0.0962984	62.4087	-16.2026	78.6113	0.0979679						22
	P.argus		23	2.24349	2.74494	0.286293	0.442452	2.49422	0.364372	2.49422	0.364372	435.498	61.3071	374.191	0.176535	2.11964					23
	P.argus		24	0.73742	0.768652	0.117987	0.320995	0.753036	0.219491	0.753036	0.219491	131.482	36.9302	94.5522	0.182094						24
Digestive Gland	P.argus		1	4.045	5.067	1.853	2.95879	4.556	2.4059	4.556	2.4059	795.491	404.802	390.69	0.341275	1.14479					1
	P.argus		2	2.348	4.11264	2.53022	0.871	3.23032	1.70061	3.23032	1.70061	564.023	286.134	277.889	0.23635	1.17575	1.77768	0.676049	0.302338		2
	P.argus		3	6.58516	4.92857	5.10989	5.38187	5.75687	5.24588	5.75687	5.24588	1005.17	882.64	122.526	0.416322						3
	P.argus	0.06	4	3.231		0	0.923	3.231	0.4615	3.231	0.4615	564.142	77.6492	486.493	0.177749	2.73697				0.06	4
	P.argus		5	2.818	4.65	1.15385	1.54945	3.734	1.35165	3.734	1.35165	651.968	227.42	424.547	0.2521	1.68404					5
	P.argus		6	2.863	3.60989	-10.5082	0.0989011	3.23645	-5.20467	3.23645	-5.20467	565.093	0	565.093	0.263218	2.14686					6
	P.argus		7	4.241	5.156	2.32418	1.03022	4.6985	1.6772	4.6985	1.6772	820.372	282.195	538.177	0.281748	1.91014					7
	P.argus		8	4.13736	4.87912	3.187	3.288	4.50824	3.2375	4.50824	3.2375	787.153	544.722	242.43	0.216893	1.11774					8
	P.argus		9	2.72612	1.74979	-0.436813	0.156593	2.23795	-0.14011	2.23795	-0.14011	390.754	0	390.754	0.303752	1.28642					9
	P.argus	0.2	10	3.89011	5.06044	0.28022		4.47527	0.28022	4.47527	0.28022	781.396	47.1481	734.248	0.397329	1.84796	1.96554	0.727757	0.297105	0.2	10
	P.argus		11	5.43132	4.58242	1.54691	1.66103	5.00687	1.60397	5.00687	1.60397	874.214	269.875	604.339	0.210408	2.87223					11
	P.argus		12	4.62806	3.66441	1.17033	1.4011	4.14624	1.28571	4.14624	1.28571	723.946	216.327	507.619	0.184002	2.75876					12
	P.argus		13	2.15934	1.71429		1.72253	1.93681	1.72253	1.93681	1.72253	338.173	289.822	48.3513	0.196047	0.246631					13
	P.argus		14	4.48352	1.54945		1.33136	3.01648	1.33136	3.01648	1.33136	526.687	224.007	302.68	0.414469	0.730285					14
	P.argus		15		1.87088	1.339	0.56044	1.87088	0.94972	0	0.94972	0	159.794	-159.794	0.248857		1.40453	1.72413	0.771056		15
	P.argus	0.35	16	12.8736	6.04945		1.98626	9.46154	1.98626	9.46154	1.98626	1652.01	334.197	1317.82	0.295414	4.46092				0.35	16
	P.argus		17		1.24451	0	0	1.24451	0	1.24451	0	217.294	0	217.294	0.259049	0.838816					17
	P.argus		18	1.759	1.557	0	0	1.658	0	1.658	0	289.492	0	289.492	0.388064	0.745991					18
	P.argus		19	5.958	6.965	-9.57692	-7.78022	6.4615	-8.67857	6.4615	-8.67857	1128.2	0	1128.2	0.178907	6.30606					19
	P.argus		20	2.481	3.462	-3.91484	-13.467	2.9715	-8.69093	2.9715	-8.69093	518.833	0	518.833	0.186319	2.78465					20
	P.argus	Fish	21	6.96429	3.60989	3.21429	4.87088	5.28709	4.04258	5.28709	4.04258	923.141	680.181	242.961	0.371155	0.654607	2.96339	2.14267	0.958231	Fish	21
	P.argus		22	4.55769	2.51374	1.35989	1.12912	3.53571	1.24451	3.53571	1.24451	617.346	209.393	407.953	0.120306	3.39097					22
	P.argus		23	16.154	13.846	2.77747	2.85989	15	2.81868	15	2.81868	2619.05	474.254	2144.79	0.272251						23
	P.argus		24	12.174	12.688	10.1374	11.3159	12.431	10.7266	12.431	10.7266	2170.49	1804.8	365.688	0.217588	1.68065					24

## Sheet: LDH
LDH
dilution factor	50
dilution factor M	100
Protocol factor with substrate	174.603
protocol factor without substrate	168.254
								diluted	diluted	dil factor	dil factor	protocol factor	protocol factor
								with	without	with	without	with	without
				with	with	without	without	substrate	substrate	substrate	substrate	substrate	substrate
				substrate	substrate	substrate	substrate	mean slope	mean slope	mean slope	mean slope	mean slope	mean slope		Protein	Activity		Mean	SD
	Exp.	Group	Nº	slope 1	slope 2	slope 1	slope 2	OD/min( 10µl)	OD/min( 10µl)	OD/min( 10µl)	OD/min( 10µl)	OD/min( 10µl)*Fp	OD/min( 10µl)*Fp	OD/min( 10µl)	(mg/10uL)	(U/mg Prot)				SEM	Mean	SD		Group	Nº
Muscle	P.argus		1	3.46154		2.30769	1.15385	3.46154	1.73077	346.154	173.077	60439.5	29120.9	31318.6	0.186912	167.558	1.67558								1
	P.argus		2	15.045	8.07692	6.92308	4.61538	11.561	5.76923	1156.1	576.923	201858	97069.6	104788	0.208036	503.703	5.03703	8.03412	5.73688	3.31219	519.778	650.529			2
	P.argus		3	20.7692	2.30769	0	1.15385	11.5385	0.576923	1153.85	57.6923	201465	9706.96	191758	0.13336	1437.9	14.379								3
	P.argus	0.06	4		11.5385	12.6923	11.5385	11.5385	12.1154	1153.85	1211.54	201465	203846	-2381.19	0.0792526	-30.0456								0.06	4
	P.argus		5	3.43658		5.76923	8.07692	3.43658	6.92308	343.658	692.308	60003.7	116484	-56479.8	0.148555	-380.196									5
	P.argus		6	10.6534	9.6749	4.61538	4.61538	10.1642	4.61538	1016.42	461.538	177469	77655.7	99813.5	0.0903706	1104.49	11.0449								6
	P.argus		7	6.92308	4.61538	13.8462	12.6923	5.76923	13.2692	576.923	1326.92	100733	223260	-122528	0.178017	-688.291									7
	P.argus		8		15	4.61538	4.61538	15	4.61538	1500	461.538	261904	77655.7	184249	0.114645	1607.13	16.0713	13.6137	5.83447	2.91724					8
	P.argus		9	5.76923	19.6154	1.15385	4.61538	12.6923	2.88462	1269.23	288.462	221612	48534.8	173077	0.123169	1405.2	14.052								9
	P.argus	0.2	10		4.61538		4.61538	4.61538	4.61538	461.538	461.538	80586	77655.7	2930.31	0.149852	19.5547					1106.15	972.206		0.2	10
	P.argus		11	19.6154		1.15385	1.15385	19.6154	1.15385	1961.54	115.385	342490	19413.9	323077	0.170605	1893.71	18.9371								11
	P.argus		12	10.3846		5.76923	6.92308	10.3846	6.34615	1038.46	634.615	181318	106777	74541.9	0.138178	539.463	5.39463								12
	P.argus		13		9.23077	5.76923	3.46154	9.23077	4.61538	923.077	461.538	161172	77655.7	83516.3	0.125578	665.058	6.65058								13
	P.argus		14	11.5385	9.23077	6.92308	5.76923	10.3846	6.34615	1038.46	634.615	181319	106777	74541.9	0.130766	570.041	5.70041	6.17549	0.67187	0.475084					14
	P.argus		15			0	3.46154	#DIV/0!	1.73077	#DIV/0!	173.077	#DIV/0!	29120.9	#DIV/0!	0.150593	#DIV/0!									15
	P.argus	0.35	16	1.15385		13.8462	4.61538	1.15385	9.23077	115.385	923.077	20146.5	155311	-135165	0.0831439	-1625.67								0.35	16
	P.argus		17	2.30769	1.15385	4.61538	4.61538	1.73077	4.61538	173.077	461.538	30219.7	77655.7	-47435.9	0.0979679	-484.199									17
	P.argus		18	3.46154	??????	3.46154		3.46154	3.46154	346.154	346.154	60439.5	58241.8	2197.73	0.0985238	22.3066	0.223066								18
	P.argus		19	2.30769	0	4.61538	3.46154	1.15385	4.03846	115.385	403.846	20146.5	67948.7	-47802.2	0.174867	-273.363									19
	P.argus		20	3.4587	3.972	5.76923	17.3077	3.71535	11.5385	371.535	1153.85	64871.1	194139	-129268	0.121316	-1065.55		30.1533	19.7827	13.9885					20
	P.argus	Fish	21	10.3846	4.61538	3.46154	3.46154	7.5	3.46154	750	346.154	130952	58241.8	72710.5	0.0838851	866.786	8.66786							Fish	21
	P.argus		22	24.749	22.8745	5.8734	3.7467	23.8117	4.81005	2381.18	481.005	415760	80931	334829	0.0979679	3417.75	34.1775								22
	P.argus		23																						23
	P.argus		24		50.7692	1.15385		50.7692	1.15385	5076.92	115.385	886446	19413.9	867032	0.182094	4761.46	47.6146								24
																		Mean	SD	SEM
Digestive Gland	P.argus		1	13.8462	5.53846	3.23077	1.61538	9.69231	2.42308	484.615	121.154	84615.3	20384.6	64230.7	0.341275	188208	188.208								1
	P.argus		2	2.30769	3.46154		3.92308	2.88462	3.92308	144.231	196.154	25183.1	33003.7	-7820.54	0.23635		0	194.249	133.011	94.0529	0.194249	0.133011	0.0940529		2
	P.argus		3	3.46154	5.30769	34.8462	7.61538	4.38462	21.2308	219.231	1061.54	38278.3	178608	-140330	0.416322		0								3
	P.argus	0.06	4	8.76923	8.30769	2.30769	3.23077	8.53846	2.76923	426.923	138.462	74542.1	23296.7	51245.3	0.177749	288.302	0.288302							0.06	4
	P.argus		5	9.23077			11.3077	9.23077	11.3077	461.538	565.385	80586	95128.2	-14542.2	0.2521										5
	P.argus		6	13.1538	6.23077	8.76923	5.07692	9.69231	6.92308	484.615	346.154	84615.3	58241.8	26373.5	0.263218	100.197	0.100197								6
	P.argus		7		4.15385	18.2308	11.0769	4.15385	14.6538	207.692	732.692	36263.7	123278	-87014.7	0.281748										7
	P.argus		8	2.30769	3.46154	11.0769	9.23077	2.88462	10.1538	144.231	507.692	25183.1	85421.3	-60238.1	0.216893			173.282	153.438	88.5877	0.173282	0.153438	0.0885877		8
	P.argus		9	6	5.53846	3.69231		5.76923	3.69231	288.462	184.615	50366.3	31062.3	19304	0.303752	63.5517	0.0635517								9
	P.argus	0.2	10	9.23077	15.6923	3.23077	12.4615	12.4615	7.84615	623.077	392.308	108791	66007.3	42783.8	0.397329	107.679	0.107679							0.2	10
	P.argus		11	15.2308	12.6923	0.461538	11.0769	13.9615	5.76923	698.077	288.462	121886	48534.8	73351.5	0.210408	348.616	0.348616								11
	P.argus		12	1.15385	0.461538	6	2.30769	0.807692	4.15385	40.3846	207.692	7051.28	34945.1	-27893.8	0.184002										12
	P.argus		13	5.30769	6.23077	12.6923	8.30769	5.76923	10.5	288.462	525	50366.3	88333.4	-37967.1	0.196047										13
	P.argus		14	0.923077	9.46154	0.692308	4.15385	5.19231	2.42308	259.615	121.154	45329.6	20384.6	24945	0.414469	60.1855	0.0601855	96.7195	67.3179	30.1055	0.0967195	0.0673179	0.0301055		14
	P.argus		15	15.9231	3.92308	4.61538	3.69231	9.92308	4.15385	496.154	207.692	86630	34945.1	51684.9	0.248857	207.689	0.207689								15
	P.argus	0.35	16	5.30769	6.23077	3.46154		5.76923	3.46154	288.462	173.077	50366.3	29120.9	21245.4	0.295414	71.9173	0.0719173							0.35	16
	P.argus		17	4.61538		3.69231		4.61538	3.69231	230.769	184.615	40293	31062.3	9230.72	0.259049	35.6331	0.0356331								17
	P.argus		18	9.92308		5.30769	5.30769	9.92308	5.30769	496.154	265.385	86629.9	44652	41977.9	0.388064	108.173	0.108173								18
	P.argus		19	7.38462	14.5385	1.38462	3.69231	10.9615	2.53846	548.077	126.923	95695.9	21355.3	74340.6	0.178907	415.527	0.415527								19
	P.argus		20	2.76923	3.46154		0.692308	3.11538	0.692308	155.769	34.6154	27197.8	5824.18	21373.6	0.186319	114.715	0.114715	219.262	124.827	55.8244	0.219262	0.124827	0.0558244		20
	P.argus	Fish	21	13.3846	13.8462	8.53846	2.76923	13.6154	5.65385	680.769	282.692	118864	47564.1	71300.2	0.371155	192.104	0.192104							Fish	21
	P.argus		22	6.46154	5.53846	2.76923	2.30769	6	2.53846	300	126.923	52380.9	21355.3	31025.6	0.120306	257.889	0.257889								22
	P.argus		23	2.76923	2.53846	4.15385	4.15385	2.65385	4.15385	132.692	207.692	23168.5	34945.1	-11776.6	0.272251										23
	P.argus		24	3.23077	3	0.230769		3.11538	0.230769	155.769	11.5385	27197.8	1941.39	25256.4	0.217588	116.074	0.116074								24

## Sheet: GDH
GDH
dil factor DG	50
dil factor muscle	1
Protocol factor with substrate	174.603
protocol factor without substrate	168.254
								diluted	diluted	dill factor	dil factor	protocol factor	protocol factor
								with	without	with	without	with	without
				with	with	without	without	substrate	substrate	substrate	substrate	substrate	substrate
				substrate	substrate	substrate	substrate	mean slope	mean slope	mean slope	mean slope	mean slope	mean slope		Protein	Activity
	Exp.	Group	Nº	slope 1	slope 2	slope 1	slope 2	OD/min( 10µl)	OD/min( 10µl)	OD/min( 10µl)	OD/min( 10µl)	OD/min( 10µl)*Fp	OD/min( 10µl)*Fp	OD/min( 10µl)	(mg/10uL)	(U/mg Prot)	Mean	SD	SEM	Group	Nº
Muscle	P.argus		1	35.3788	34.6015	21.4928	27.2516	34.9902	24.3722	34.9902	24.3722	6109.39	4100.72	2008.67	0.186912	10.7466					1
	P.argus		2	29.7814	30.1839	1.55292	1.77848	29.9826	1.6657	29.9826	1.6657	5235.06	280.261	4954.8	0.208036	23.817	30.1626	16.0991	7.19975		2
	P.argus		3			0.307114	0.3262	#DIV/0!	0.316657	#DIV/0!	0.316657	#DIV/0!	53.2788	#DIV/0!	0.13336						3
	P.argus	0.06	4	31.2874	22.8496	4.19549	4.49393	27.0685	4.34471	27.0685	4.34471	4726.25	731.014	3995.23	0.0792526	50.4114				0.06	4
	P.argus		5	33.5205	35.4344	14.6582	16.1729	34.4774	15.4156	34.4774	15.4156	6019.87	2593.73	3426.14	0.148555	23.0631					5
	P.argus		6	22.749	23.8369	1.87565	0.518797	23.2929	1.19722	23.2929	1.19722	4067.02	201.438	3865.58	0.0903706	42.7748					6
	P.argus		7	35.3112	39.6975	32.7987	21.5344	37.5043	27.1666	37.5043	27.1666	6548.37	4570.88	1977.49	0.178017	11.1084					7
	P.argus		8	24.9977	31.1903	2.46038	2.51764	28.094	2.48901	28.094	2.48901	4905.29	418.786	4486.51	0.114645	39.134	28.0292	9.95396	4.06369		8
	P.argus		9	29.594	23.0925	1.83401	1.10353	26.3433	1.46877	26.3433	1.46877	4599.61	247.126	4352.49	0.123169	35.3376					9
	P.argus	0.2	10	25.7212	24.9682	2.24176	1.19375	25.3447	1.71776	25.3447	1.71776	4425.26	289.019	4136.24	0.149852	27.6022				0.2	10
	P.argus		11	27.2776	31.048	7.29612	5.53152	29.1628	6.41382	29.1628	6.41382	5091.91	1079.15	4012.76	0.170605	23.5207					11
	P.argus		12	24.4772	33.4355	3.37825	5.0266	28.9563	4.20243	28.9563	4.20243	5055.86	707.076	4348.79	0.138178	31.4724					12
	P.argus		13	25.1278	30.635	3.53094	4.20416	27.8814	3.86755	27.8814	3.86755	4868.18	650.731	4217.45	0.125578	33.5844	28.9861	10.7182	4.37567		13
	P.argus		14	29.7293	35.1099	1.12435	2.2192	32.4196	1.67178	32.4196	1.67178	5660.56	281.283	5379.28	0.130766	41.1367					14
	P.argus		15	35.9427	28.9104	10.2527	12.5726	32.4265	11.4127	32.4265	11.4127	5661.77	1920.23	3741.55	0.150593	24.8454					15
	P.argus	0.35	16	19.31	12.4251	2.62348	1.41238	15.8676	2.01793	15.8676	2.01793	2770.52	339.525	2431	0.0831439	29.2384				0.35	16
	P.argus		17	21.1353	18.76	1.55986	27.9717	19.9477	14.7658	19.9477	14.7658	3482.92	2484.4	998.523	0.0979679	10.1923					17
	P.argus		18	28.3204	26.1689	14.011	1.63968	27.2447	7.82533	27.2447	7.82533	4757	1316.64	3440.35	0.0985238	34.919					18
	P.argus		19	34.2111	36.9318	10.3499	8.91498	35.5714	9.63245	35.5714	9.63245	6210.88	1620.7	4590.18	0.174867	26.2495					19
	P.argus		20	22.3135	21.2759	2.82128	0.787739	21.7947	1.80451	21.7947	1.80451	3805.42	303.616	3501.8	0.121316	28.8652	32.528	6.10587	2.49271		20
	P.argus	Fish	21	18.8814	19.3933	0.739156	0.962984	19.1374	0.85107	19.1374	0.85107	3341.44	143.196	3198.24	0.0838851	38.1265				Fish	21
	P.argus		22	25.8115	29.7033	7.46617	1.37073	27.7574	4.41845	27.7574	4.41845	4846.52	743.422	4103.1	0.0979679	41.8821					22
	P.argus		23	40.8115	40.5182	8.71371	10.4974	40.6648	9.60555	40.6648	9.60555	7100.2	1616.17	5484.03	0.176535	31.0648					23
	P.argus		24	34.6293	37.2233	6.35049	5.48641	35.9263	5.91845	35.9263	5.91845	6272.83	995.803	5277.03	0.182094	28.9797					24
Digestive Gland	P.argus		1	1.71429	0.659341	3.36264	0.923077	1.18681	2.14286	59.3407	2.14286	10361.1	360.544	10000.5	0.341275	29.3033					1
	P.argus		2	2.96703	3.23077	1.97802	2.7033	3.0989	2.34066	154.945	2.34066	27053.9	393.825	26660	0.23635	112.799	133.69	59.9658	26.8175		2
	P.argus		3	5.34066	6.3956	6.3956	6	5.86813	6.1978	293.407	6.1978	51229.7	1042.81	50186.9	0.416322	120.548					3
	P.argus	0.06	4	3.23077	5.93407	5.40659	5.67033	4.58242	5.53846	229.121	5.53846	40005.2	931.868	39073.3	0.177749	219.824				0.06	4
	P.argus		5	0.923077	2.50549	2.57143	2.57143	1.71429	2.57143	85.7143	2.57143	14966	432.653	14533.3	0.2521	57.649					5
	P.argus		6	4.41758	5.34066	6.59341	6.52747	4.87912	6.56044	243.956	6.56044	42595.5	1103.82	41491.6	0.263218	157.632					6
	P.argus		7	1.58242	2.43956	5.14286	3.89011	2.01099	4.51648	100.549	4.51648	17556.2	759.916	16796.3	0.281748	59.6147					7
	P.argus		8	2.43956	3.16484	0.923077	2.24176	2.8022	1.58242	140.11	1.58242	24463.6	266.248	24197.4	0.216893	111.564	140.167	55.9454	22.8396		8
	P.argus		9	4.41758	4.81319	4.41758	4.68132	4.61538	4.54945	230.769	4.54945	40293	765.463	39527.5	0.303752	130.131					9
	P.argus	0.2	10	6.79121	6.13187	6.52747	6.72527	6.46154	6.62637	323.077	6.62637	56410.2	1114.91	55295.3	0.397329	139.168				0.2	10
	P.argus		11	4.74725	6.13187	3.03297	4.15385	5.43956	3.59341	271.978	3.59341	47488.2	604.605	46883.6	0.210408	222.823					11
	P.argus		12	3.82418	3.82418	4.41758	3.75824	3.82418	4.08791	191.209	4.08791	33385.6	687.808	32697.8	0.184002	177.703					12
	P.argus		13	7.31868	9.0989	4.48352	7.64835	8.20879	6.06593	410.44	6.06593	71664	1020.62	70643.4	0.196047	360.339					13
	P.argus		14	4.81319	5.40659	4.74725	3.69231	5.10989	4.21978	255.495	4.21978	44610.1	709.995	43900.1	0.414469	105.919	210.92	103.338	42.1876		14
	P.argus		15	6.98901	6.26374	5.6044	0.725275	6.62637	3.16484	331.319	3.16484	57849.2	532.496	57316.7	0.248857	230.32					15
	P.argus	0.35	16	5.27473	6.52747	6.92308	6.92308	5.9011	6.92308	295.055	6.92308	51517.5	1164.84	50352.6	0.295414	170.448				0.35	16
	P.argus		17	7.78022	9.89011	6.92308	6.26374	8.83516	6.59341	441.758	6.59341	77132.3	1109.37	76022.9	0.259049	293.47					17
	P.argus		18	1.78022	7.71429	4.41758	3.75824	4.74725	4.08791	237.363	4.08791	41444.2	687.808	40756.4	0.388064	105.025					18
	P.argus		19	7.58242	6.06593	11.6044	10.7473	6.82418	11.1758	341.209	11.1758	59576.1	1880.38	57695.7	0.178907	322.49					19
	P.argus		20	8.50549	5.14286	7.25275	8.50549	6.82418	7.87912	341.209	7.87912	59576.1	1325.69	58250.4	0.186319	312.638	238.203	82.5131	33.6858		20
	P.argus	Fish	21	3.62637	6.79121	6.85714	9.56044	5.20879	8.20879	260.44	8.20879	45473.5	1381.16	44092.4	0.371155	118.798				Fish	21
	P.argus		22	0.395604	4.15385	5.40659	3.62637	2.27473	4.51648	113.736	4.51648	19858.7	759.916	19098.8	0.120306	158.752					22
	P.argus		23	6.98901	9.23077	8.17582	8.24176	8.10989	8.20879	405.495	8.20879	70800.6	1381.16	69419.4	0.272251	254.983					23
	P.argus		24	5.86813	7.38462	4.54945	6.59341	6.62637	5.57143	331.319	5.57143	57849.2	937.415	56911.8	0.217588	261.558					24

## Sheet: HOAD
HOAD
Dil factor DG	50
Dil factor M	1
Protocol factor with substrate	174.603
protocol factor without substrate	168.254
								diluted	diluted	dil factor	dil fcator	protocol factor	protocol factor
								with	without	with	without	with	without
				with	with	without	without	substrate	substrate	substrate	substrate	substrate	substrate
				substrate	substrate	substrate	substrate	mean slope	mean slope	mean slope	mean slope	mean slope	mean slope		Protein	Activity
	Exp.	Group	Nº	slope 1	slope 2	slope 1	slope 2	mOD/min( 10µl)	mOD/min( 10µl)	mOD/min( 10µl)	mOD/min( 10µl)	mOD/min( 10µl)*Fp	mOD/min( 10µl)*Fp	mOD/min( 10µl)	(mg/10uL)	(U/mg Prot)	Mean	SD	SEM	Group	Nº
Muscle	P.argus		1	7.28745	6.3262	3.10758	2.77964	6.80682	2.94361	6.80682	2.94361	1188.49	495.274	693.218	0.186912	3.7088					1
	P.argus		2	6.20474	6.38866	1.86524	1.18855	6.2967	1.52689	6.2967	1.52689	1099.42	256.906	842.517	0.208036	4.04987	6.84476	3.98796	1.62808		2
	P.argus		3	6.60208	4.8878	4.62059	3.51359	5.74494	4.06709	5.74494	4.06709	1003.08	684.304	318.779	0.13336	2.39037					3
	P.argus	0.06	4	6.70966	6.72701	1.44708	1.12955	6.71833	1.28832	6.71833	1.28832	1173.04	216.764	956.277	0.0792526	12.0662				0.06	4
	P.argus		5	8.34239	9.05032	1.71776	1.18161	8.69636	1.44968	8.69636	1.44968	1518.41	243.915	1274.5	0.148555	8.5793					5
	P.argus		6	6.17698	5.48988	0.668016	0.402545	5.83343	0.535281	5.83343	0.535281	1018.53	90.0631	928.471	0.0903706	10.274					6
	P.argus		7	6.37652	6.77039	1.5026	1.70735	6.57345	1.60497	6.57345	1.60497	1147.74	270.043	877.701	0.178017	4.93043					7
	P.argus		8	5.07866	5.16194	2.40486	1.78195	5.1203	2.09341	5.1203	2.09341	894.02	352.224	541.796	0.114645	4.72586	5.88933	1.10494	0.451089		8
	P.argus		9	6.38172	5.0561	1.12608	2.73626	5.71891	1.93117	5.71891	1.93117	998.539	324.928	673.612	0.123169	5.46902					9
	P.argus	0.2	10	6.53962	7.5963	1.35859	1.96935	7.06796	1.66397	7.06796	1.66397	1234.09	279.969	954.118	0.149852	6.36708				0.2	10
	P.argus		11	9.90573	6.29323	0.591671	0.550029	8.09948	0.57085	8.09948	0.57085	1414.19	96.0478	1318.15	0.170605	7.72629					11
	P.argus		12	5.71718	5.03181	0.871024	0.235975	5.37449	0.553499	5.37449	0.553499	938.403	93.1284	845.274	0.138178	6.11729					12
	P.argus		13	3.87623	3.91787	1.90688	1.2753	3.89705	1.59109	3.89705	1.59109	680.437	267.708	412.729	0.125578	3.28665					13
	P.argus		14	5.00231	7.05147	5.77964	3.3262	6.02689	4.55292	6.02689	4.55292	1052.31	766.047	286.267	0.130766	2.18915	5.40958	2.9252	1.19421		14
	P.argus		15	10.69	10.0359	6.38172	8.43783	10.3629	7.40977	10.3629	7.40977	1809.4	1246.72	562.674	0.150593	3.73639					15
	P.argus	0.35	16	4.23193	3.14575	0.888375	0.877964	3.68884	0.883169	3.68884	0.883169	644.082	148.597	495.485	0.0831439	5.95937				0.35	16
	P.argus		17	6.41816	4.67091	1.2354	1.83227	5.54453	1.53383	5.54453	1.53383	968.092	258.074	710.019	0.0979679	7.24746					17
	P.argus		18	6.70445	6.42684	0.773858	1.09659	6.56564	0.935223	6.56564	0.935223	1146.38	157.355	989.026	0.0985238	10.0385					18
	P.argus		19		10.1538	8.86119	8.53152	10.1538	8.69636	10.1538	8.69636	1772.89	1463.2	309.695	0.174867	1.77103					19
	P.argus		20	7.90515	2.20359	0.680162	1.37247	5.05437	1.02632	5.05437	1.02632	882.508	172.682	709.826	0.121316	5.85107	7.03857	2.84783	1.16262		20
	P.argus	Fish	21	4.70735	5.27646	1.11914	1.00116	4.9919	1.06015	4.9919	1.06015	871.601	178.375	693.227	0.0838851	8.264				Fish	21
	P.argus		22	6.81203	6.05379	0.985541	1.33603	6.43291	1.16079	6.43291	1.16079	1123.21	195.307	927.898	0.0979679	9.47145					22
	P.argus		23	13.9902	12.9352	5.31984	5.28687	13.4627	5.30335	13.4627	5.30335	2350.63	892.311	1458.32	0.176535	8.26078					23
	P.argus		24	8.46038	11.3424	0.97166	0.935223	9.90139	0.953441	9.90139	0.953441	1728.81	160.42	1568.39	0.182094	8.61309					24
Digestive Gland	P.argus		1	6.46154	6.19231	11.8462	9.76923	6.32692	10.8077	316.346	10.8077	55235	1818.44	53416.6	0.341275	156.52					1
	P.argus		2	4.11538	4.38462	5.73077	3.84615	4.25	4.78846	212.5	4.78846	37103.1	805.678	36297.5	0.23635	153.575	221.255	86.1518	35.1713		2
	P.argus		3	7.53846	7.42308	7.88462	8.11538	7.48077	8	374.038	8	65308.2	1346.03	63962.2	0.416322	153.636					3
	P.argus	0.06	4	6.03846	5.46154	5.53846	7.03846	5.75	6.28846	287.5	6.28846	50198.4	1058.06	49140.3	0.177749	276.46				0.06	4
	P.argus		5	7.76923	5.5	12.1538	10.6538	6.63462	11.4038	331.731	11.4038	57921.2	1918.74	56002.4	0.2521	222.144					5
	P.argus		6	13.0385	9.57692	14.7692	16.0385	11.3077	15.4038	565.385	15.4038	98717.8	2591.76	96126.1	0.263218	365.196					6
	P.argus		7	11.1923	9.73077	10.7692	9.11538	11.1923	9.11538	559.615	9.11538	97710.5	1533.7	96176.8	0.281748	341.358					7
	P.argus		8	4	3.53846	5.80769	5.57692	3.76923	5.69231	188.462	5.69231	32905.9	957.754	31948.2	0.216893	147.299	195.214	83.6447	34.1478		8
	P.argus		9	0.807692	5.07692	5.19231	6.19231	5.07692	5.19231	253.846	5.19231	44322.3	873.627	43448.7	0.303752	143.04					9
	P.argus	0.2	10	6.42308	5.73077	6.26923	4.84615	6.42308	4.84615	321.154	4.84615	56074.4	815.385	55259	0.397329					0.2	10
	P.argus		11	4.61538	3.5	3.42308	5.07692	4.61538	3.42308	230.769	3.42308	40293	575.946	39717.1	0.210408	188.762					11
	P.argus		12	2.96154	3.34615	3.53846	3.34615	3.34615	3.44231	167.308	3.44231	29212.4	579.182	28633.2	0.184002	155.613					12
	P.argus		13	6.30769	6.57692	5.88462	7.23077	6.44231	6.55769	322.115	6.55769	56242.3	1103.36	55139	0.196047	281.254					13
	P.argus		14	8.46154	7.80769	9.38462	8.19231	8.13462	8.78846	406.731	8.78846	71016.4	1478.69	69537.7	0.414469	167.776	228.293	71.5974	29.2295		14
	P.argus		15	11.1923	7.61538	9.19231	9.76923	9.40385	9.48077	470.192	9.48077	82097	1595.18	80501.8	0.248857	323.486					15
	P.argus	0.35	16	16.6923	16.7692	16.6923	16.8077	16.7308	16.75	836.538	16.75	146062	2818.25	143244	0.295414					0.35	16
	P.argus		17	5.30769	4.42308	6.15385	4.07692	4.86538	5.11538	243.269	5.11538	42475.5	860.684	41614.9	0.259049	160.645					17
	P.argus		18	11.1538	7.65385	8.46154	6.53846	9.40385	7.5	470.192	7.5	82097	1261.91	80835.1	0.388064	208.304					18
	P.argus		19	16.4231	14.6154	15.4615	13.6923	15.5192	14.5769	775.962	14.5769	135485	2452.63	133033	0.178907						19
	P.argus		20	6.69231	6.03846	5.34615	4.46154	6.36538	4.90385	318.269	4.90385	55570.8	825.092	54745.7	0.186319	293.828	227.656	50.6916	20.6948		20
	P.argus	Fish	21	15.9231	6.53846	9.19231	13.1154	11.2308	11.1538	561.538	11.1538	98046.3	1876.68	96169.6	0.371155	259.109				Fish	21
	P.argus		22	3.61538	2.73077	4.42308	5.30769	3.17308	4.86538	158.654	4.86538	27701.4	818.62	26882.8	0.120306	223.454					22
	P.argus		23	6.80769	5.73077	6.23077	6.15385	6.26923	6.19231	313.462	6.19231	54731.3	1041.88	53689.4	0.272251	197.205					23
	P.argus		24	3.84615	4.5	3.73077	3.38462	4.17308	3.55769	208.654	3.55769	36431.6	598.596	35833	0.217588	164.683					24
																	120.555	41.2065
																	181.87	64.2384

## Sheet: PK
PK
dil factor	1
Cof	Sin sustr	180.952
Sin Cof	Sin sustr	174.603
Cof	Sustr Alto	187.302
Sin Cof	Sustr Alto	180.952
												protocol factor	protocol factor	protocol factor	protocol factor										Activity ratio
								dil factor	dil factor	dil factor	dil factor	Cofactor	without Cof.	Cofactor	without Cof.		Activity	Activity	Actividad	Actividad					high
				Cofactor	without Cof.	Cofactor	without Cof.	Cofactor	Sin Cof.	Cofactor	Sin Cof.	with Sustr.	with Sustr.	without Sustr.	without Sustr.		Cofactor	without Cof.	Cofactor	without Cof.
				with Sustr.	with Sustr.	withou Sustr.		with Sustr.	with Sustr.	withoutSustr.	without Sustr.	high	high				with Sustr.	with Sustr.	without Sustr.	without Sustr.					RACF (%)
				high	high			high	high			OD/min( 10µl)*Fp	OD/min( 10µl)*Fp	OD/min( 10µl)*Fp	OD/min( 10µl)*Fp	[Protein]	high	high			Cof + Sustr high				(Sustr without Cof /
	Exp.	Group	Nº	slope 1	slope 2	slope 1	slope 2	OD/min( 10µl)	OD/min( 10µl)	OD/min( 10µl)	OD/min( 10µl)					(mg/mL)	(U/mg Prot)	(U/mg Prot)	(U/mg Prot)	(U/mg Prot)	(U/mg Prot)	Mean	SD	SEM	Sustr with Cof)	Group	Nº
Muscle	P.argus		1	20.1099	28.6154	0.725275	1.05495	20.1099	28.6154	0.725275	1.05495	3766.62	5178.01	131.24	184.197	0.186912	20151.9	27703	702.149	985.474	19.1664				137.471		1
	P.argus		2	13.6484	8.96703	0	3.75824	13.6484	8.96703	0	3.75824	2556.36	1622.6	0	656.2	0.208036	12288.1	7799.63	0	3154.27	9.13383	27.8311	17.1429	6.99856	63.4731		2
	P.argus		3	20.3077	25.5824	0.857143	0.923077	20.3077	25.5824	0.857143	0.923077	3803.67	4629.19	155.102	161.172	0.13336	28521.8	34712	1163.03	1208.55	27.3133				121.703		3
	P.argus	0.06	4	12.9231	17.4725	0.593407	1.25275	12.9231	17.4725	0.593407	1.25275	2420.52	3161.69	107.378	218.733	0.0792526	30541.8	39893.8	1354.88	2759.95	27.7819				130.62	0.06	4
	P.argus		5	20.7692	18.9231	0.593407	2.10989	20.7692	18.9231	0.593407	2.10989	3890.12	3424.17	107.378	368.393	0.148555	26186.4	23049.9	722.819	2479.85	23.7066				88.0222		5
	P.argus		6	30	32.4396	0	1.18681	30	32.4396	0	1.18681	5619.06	5870	0	207.221	0.0903706	62178	64954.8	0	2293.02	59.885				104.466		6
	P.argus		7	19.3846	20.6374	0.923077	1.12088	19.3846	20.6374	0.923077	1.12088	3630.78	3734.37	167.033	195.709	0.178017	20395.6	20977.6	938.294	1099.38	19.2963				102.853		7
	P.argus		8	36.1319	32.1099	1.25275	0.791209	36.1319	32.1099	1.25275	0.791209	6767.57	5810.35	226.687	138.147	0.114645	59030.8	50681.3	1977.3	1205	57.8257	33.9646	13.5523	5.53272	85.8557		8
	P.argus		9	21.2308	16.1538	0.461538	0	21.2308	16.1538	0.461538	0	3976.57	2923.07	83.5163	0	0.123169	32285.5	23732.3	678.065	0	32.2855				73.5074		9
	P.argus	0.2	10	20.3736	20.3736	2.10989	2.04396	20.3736	20.3736	2.10989	2.04396	3816.02	3686.65	381.789	356.881	0.149852	25465.3	24602	2547.78	2381.56	23.0837				96.6098	0.2	10
	P.argus		11	31.4505	26.2418	0.857143	0.725275	31.4505	26.2418	0.857143	0.725275	5890.75	4748.5	155.102	126.635	0.170605	34528.5	27833.2	909.126	742.27	33.7863				80.6094		11
	P.argus		12	29.2088	43.3187	0.923077	1.64835	29.2088	43.3187	0.923077	1.64835	5470.87	7838.6	167.033	287.807	0.138178	39592.9	56728.3	1208.82	2082.87	37.51				143.279		12
	P.argus		13	45.033	37.2527	1.45055	2.9011	45.033	37.2527	1.45055	2.9011	8434.76	6740.96	262.48	506.541	0.125578	67167.8	53679.7	2090.18	4033.69	63.1341				79.9188		13
	P.argus		14	40.4176	38.3077	1.71429	1.71429	40.4176	38.3077	1.71429	1.71429	7570.29	6931.85	310.203	299.319	0.130766	57892	53009.6	2372.2	2288.97	55.603	56.1228	21.3876	8.73145	91.5665		14
	P.argus		15	69.956	60.1978	1.58242	0.857143	69.956	60.1978	1.58242	0.857143	13102.9	10892.9	286.342	149.66	0.150593	87008.8	72333.5	1901.43	993.803	86.015				83.1336		15
	P.argus	0.35	16	45.0989	35.9341	5.07692	1.58242	45.0989	35.9341	5.07692	1.58242	8447.11	6502.34	918.679	276.295	0.0831439	101596	78205.9	11049.3	3323.09					76.9771	0.35	16
	P.argus		17	26.3077	16.8791	0.593407	0.989011	26.3077	16.8791	0.593407	0.989011	4927.48	3054.31	107.378	172.684	0.0979679	50296.9	31176.7	1096.05	1762.66	48.5343				61.9852		17
	P.argus		18	15.2967	17.011	0.395604	0.989011	15.2967	17.011	0.395604	0.989011	2865.1	3078.17	71.5854	172.684	0.0985238	29080.3	31242.9	726.58	1752.72	27.3276				107.437		18
	P.argus		19	36.6593	32.7692	2.17582	1.78022	36.6593	32.7692	2.17582	1.78022	6866.37	5929.66	393.72	310.832	0.174867	39266.2	33909.5	2251.54	1777.53	37.4887				86.358		19
	P.argus		20	41.3407	35.8022	1.18681	1.45055	41.3407	35.8022	1.18681	1.45055	7743.19	6478.48	214.756	253.27	0.121316	63826.8	53401.9	1770.23	2087.7	61.7391	41.1984	17.5363	7.84245	83.6668		20
	P.argus	Fish	21	45.033	36.9231	0.791209	1.45055	45.033	36.9231	0.791209	1.45055	8434.76	6681.3	143.171	253.27	0.0838851	100551	79648.3	1706.75	3019.25					79.2115	Fish	21
	P.argus		22	25.1868	4.21978	0.659341	1.25275	25.1868	4.21978	0.659341	1.25275	4717.54	763.578	119.309	218.733	0.0979679	48154	7794.16	1217.84	2232.71	45.9212				16.1859		22
	P.argus		23	19.2527	50.9011	0.527473	0.791209	19.2527	50.9011	0.527473	0.791209	3606.08	9210.66	95.4472	138.147	0.176535	20427	52174.7	540.67	782.55	19.6444				255.42		23
	P.argus		24		22.2198	1.12088	1.97802	0	22.2198	1.12088	1.97802	0	4020.71	202.825	345.369	0.182094	0	22080.4	1113.85	1896.65	-1.89665						24
Digestive Gland	P.argus		1	16.074	15.3887	2.83169	6.68884	16.074	15.3887	2.83169	6.68884	3010.7	2784.61	512.401	1167.89	0.341275	8821.9	8159.42	1501.43	3422.14	5.39976				92.4905		1
	P.argus		2	5.02313	5.64951	3.35223	2.89936	5.02313	5.64951	3.35223	2.89936	940.843	1022.29	606.592	506.238	0.23635	3980.73	4325.33	2566.5	2141.9		8.03804	6.18705	2.76693	108.657		2
	P.argus		3	32.6096	27.4824	16.0602	16.808	32.6096	27.4824	16.0602	16.808	6107.84	4972.99	2906.12	2934.72	0.416322	14671	11945.1	6980.46	7049.17	7.6218						3
	P.argus	0.06	4	2.78658	7.9919	1.5026	0.917872	2.78658	7.9919	1.5026	0.917872	521.932	1446.15	271.899	160.263	0.177749	2936.35	8135.93	1529.68	901.628	2.03472				277.076	0.06	4
	P.argus		5	10.9381	9.57953	2.76923	2.06478	10.9381	9.57953	2.76923	2.06478	2048.73	1733.43	501.098	360.516	0.2521	8126.66	6875.98	1987.69	1430.05	6.6966				84.6102		5
	P.argus		6	31.0376	19.7889	4.41064	5.50029	31.0376	19.7889	4.41064	5.50029	5813.4	3580.84	798.114	960.367	0.263218	22085.9	13604.1	3032.14	3648.56	18.4373				61.5963		6
	P.argus		7	42.1909	30.0139	1.71776	4.81666	42.1909	30.0139	1.71776	4.81666	7902.43	5431.07	310.831	841.003	0.281748	28047.9	19276.3	1103.22	2984.95	25.0629				68.7266		7
	P.argus		8	10.2007	8.01619	0.154425	1.65529	10.2007	8.01619	0.154425	1.65529	1910.61	1450.55	27.9434	289.019	0.216893	8808.99	6687.84	128.835	1332.54	7.47645	13.1343	7.19254	2.93634	75.9206		8
	P.argus		9	28.9381	28.31	4.48178	4.70388	28.9381	28.31	4.48178	4.70388	5420.17	5122.75	810.987	821.311	0.303752	17844	16864.9	2669.9	2703.88	15.1402				94.5128		9
	P.argus	0.2	10	33.4025	23.6391	0.964719		33.4025	23.6391	0.964719	0	6256.36	4277.54	174.568	0	0.397329	15746.1	10765.8	439.354	0	15.7461				68.3711	0.2	10
	P.argus		11	11.6356	11.2851			11.6356	11.2851	0	0	2179.38	2042.07	0	0	0.210408	10357.9	9705.29	0	0	10.3579				93.6996		11
	P.argus		12	5.9705	4.83574	0.728745	1.1122	5.9705	4.83574	0.728745	1.1122	1118.29	875.037	131.868	194.194	0.184002	6077.57	4755.57	716.663	1055.39	5.02218				78.248		12
	P.argus		13	18.491	27.7131	0.903991	0.569115	18.491	27.7131	0.903991	0.569115	3463.41	5014.75	163.579	99.3692	0.196047	17666.2	25579.3	834.387	506.864	17.1594				144.792		13
	P.argus		14	32.4691	43.1209	27.1457	18.6645	32.4691	43.1209	27.1457	18.6645	6081.52	7802.81	4912.08	3258.89	0.414469	14673	18826	11851.5	7862.8	6.81024	14.6705	11.2139	4.57806	128.304		14
	P.argus		15	11.856	45.9665	2.74494	2.27126	11.856	45.9665	2.74494	2.27126	2220.65	8317.72	496.702	396.568	0.248857	8923.39	33423.7	1995.93	1593.56	7.32983				374.563		15
	P.argus	0.35	16	20.2695	49.6484	3.94216	5.02487	20.2695	49.6484	3.94216	5.02487	3796.52	8983.97	713.342	877.357	0.295414	12851.5	30411.5	2414.72	2969.93	9.88161				236.637	0.35	16
	P.argus		17	52.9589	44.9757	4.4627	2.98091	52.9589	44.9757	4.4627	2.98091	9919.31	8138.44	807.534	520.476	0.259049	38291.3	31416.6	3117.3	2009.18	36.2821				82.0464		17
	P.argus		18	46.8826	44.4656	29.6096	26.823	46.8826	44.4656	29.6096	26.823	8781.2	8046.14	5357.92	4683.38	0.388064	22628.3	20734.1	13806.8	12068.6	10.5597				91.6291		18
	P.argus		19	8.7033	9.17178	1.1764	1.04453	8.7033	9.17178	1.1764	1.04453	1630.14	1659.65	212.872	182.379	0.178907	9111.7	9276.63	1189.85	1019.41	8.09229				101.81		19
	P.argus		20	22.808	17.8942	15.3991	14.4517	22.808	17.8942	15.3991	14.4517	4271.98	3237.98	2786.49	2523.31	0.186319	22928.3	17378.7	14955.5	13543	9.38537	8.87078	4.46703	1.82366	75.7958		20
	P.argus	Fish	21	50.0613	39.5899	22.3881	19.2649	50.0613	39.5899	22.3881	19.2649	9376.58	7163.88	4051.17	3363.71	0.371155	25263.3	19301.6	10915	9062.81	16.2004				76.4018	Fish	21
	P.argus		22	4.55639	4.18161	0.598612	0.961249	4.55639	4.18161	0.598612	0.961249	853.421	756.67	108.32	167.837	0.120306	7093.77	6289.56	900.373	1395.09	5.69868				88.6632		22
	P.argus		23	3.37825	0.310584	6.52574	7.2354	3.37825	0.310584	6.52574	7.2354	632.754	56.2008	1180.85	1263.32	0.272251	2324.15	206.43	4337.33	4640.28					8.88194		23
	P.argus		24	14.5922	14.266	10.3707	9.45113	14.5922	14.266	10.3707	9.45113	2733.16	2581.47	1876.61	1650.2	0.217588	12561.2	11864	8624.58	7584.04	4.97712				94.4501		24

## Sheet: GOT (AST)
GOT o AST
Dil factor DG	50
Dil factor M	1
Protocol factor with substrate	180.952
protocol factor without substrate	174.603
								diluted	diluted	dil factor	dil factor	protocol factor	protocol factor
								with	without	with	without	with	without
				with	with	without	without	substrate	substrate	substrate	substrate	substrate	substrate
				substrate	substrate	substrate	substrate	mean slope	mean slope	mean slope	mean slope	mean slope	mean slope		Protein	Activity
	Exp.	Group	Nº	slope 1	slope 2	slope 1	slope 2	mOD/min( 10µl)	mOD/min( 10µl)	mOD/min( 10µl)	mOD/min( 10µl)	mOD/min( 10µl)*Fp	mOD/min( 10µl)*Fp	mOD/min( 10µl)	(mg/15uL)	(U/mg Prot)	Mean	SD	SEM	Group	Nº
Muscle	P.argus		1	46.5234	44.3892	8.81261	11.4604	45.4563	10.1365	45.4563	10.1365	8225.41	1769.86	6455.55	0.186912	34.538					1
	P.argus		2	24.373	31.0636	7.80104	11.9757	27.7183	9.88837	27.7183	9.88837	5015.69	1726.54	3289.15	0.208036	15.8105	42.7681	21.26	8.67934		2
	P.argus		3	35.3858	20.7935	7.78543	8.13418	28.0896	7.9598	28.0896	7.9598	5082.88	1389.81	3693.07	0.13336	27.6925					3
	P.argus	0.06	4	27.4719	27.6212	7.67264	9.94563	27.5466	8.80914	27.5466	8.80914	4984.6	1538.1	3446.5	0.0792526	43.4876				0.06	4
	P.argus		5	75.6767	49.3152	9.77733	8.71024	62.496	9.24378	62.496	9.24378	11308.8	1613.99	9694.78	0.148555	65.2607					5
	P.argus		6	30.4876	49.9104	5.69115	5.35628	40.199	5.52371	40.199	5.52371	7274.08	964.457	6309.63	0.0903706	69.8194					6
	P.argus		7	28.1938	35.5628	9.59688	9.31926	31.8783	9.45807	31.8783	9.45807	5768.43	1651.41	4117.03	0.178017	23.1271					7
	P.argus		8	23.8091	3.23944	4.20937	4.58068	13.5243	4.39503	13.5243	4.39503	2447.25	767.385	1679.86	0.114645	14.6528					8
	P.argus		9	22.5789	19.0636	5.22961	6.81724	20.8213	6.02342	20.8213	6.02342	3767.65	1051.71	2715.95	0.123169	22.0506					9
	P.argus	0.2	10	39.498	37.2146	8.08907	3.28282	38.3563	5.68595	38.3563	5.68595	6940.64	992.783	5947.86	0.149852	39.6916	25.6903	9.4028	3.83868	0.2	10
	P.argus		11	27.7045	28.0636	8.19491	6.55523	27.884	7.37507	27.884	7.37507	5045.67	1287.71	3757.96	0.170605	22.0272					11
	P.argus		12	31.9988	33.2707	8.28167	7.77501	32.6348	8.02834	32.6348	8.02834	5905.33	1401.77	4503.55	0.138178	32.5924					12
	P.argus		13	27.1301	32.5333	6.15963	6.70619	29.8317	6.43291	29.8317	6.43291	5398.1	1123.21	4274.9	0.125578	34.0419					13
	P.argus		14	36.432	19.0168	5.71544	6.42163	27.7244	6.06854	27.7244	6.06854	5016.79	1059.58	3957.2	0.130766	30.2617					14
	P.argus		15		30.2551	9.50492	10.1972	30.2551	9.85107	30.2551	9.85107	5474.71	1720.03	3754.69	0.150593	24.9327	34.8795	6.90634	2.8195		15
	P.argus	0.35	16	22.4453	24.3314	6.86061		23.3884	6.86061	23.3884	6.86061	4232.17	1197.88	3034.29	0.0831439	36.4944				0.35	16
	P.argus		17		24.1909	3.40081		24.1909	3.40081	24.1909	3.40081	4377.38	593.792	3783.59	0.0979679	38.6208					17
	P.argus		18	29.358	29.4899	5.31984	4.96761	29.4239	5.14372	29.4239	5.14372	5324.32	898.11	4426.21	0.0985238	44.9253					18
	P.argus		19	31.4679	29.2123	10.8739	10.015	30.3401	10.4445	30.3401	10.4445	5490.1	1823.64	3666.46	0.174867	20.9671					19
	P.argus		20	37.31	31.022	6.9092	6.15789	34.166	6.53355	34.166	6.53355	6182.4	1140.78	5041.63	0.121316	41.5579	37.8462	10.5402	4.30302		20
	P.argus	Fish	21	26.0023	16.5599	5.2834	6.11625	21.2811	5.69983	21.2811	5.69983	3850.86	995.207	2855.65	0.0838851	34.0424				Fish	21
	P.argus		22		37.7525	9.12666	9.26374	37.7525	9.1952	37.7525	9.1952	6831.38	1605.51	5225.87	0.0979679	53.3427					22
	P.argus		23	45.2169	50.1533	10.7056	11.6113	47.6851	11.1585	47.6851	11.1585	8628.71	1948.3	6680.41	0.176535	37.8419					23
	P.argus		24	49.8861	49.48	10.1885	10.7663	49.6831	10.4774	49.6831	10.4774	8990.25	1829.39	7160.85	0.182094	39.3251					24
Digestive Gland	P.argus		1	-13.7143	-7.78022	-25.5165	-25.1209	-10.7473	-25.3187	-537.363	-1265.93	-97236.8	-221036	123799	0.341275	362.754					1
	P.argus		2	-15.4286	-13.5824	5.86813	-27.8901	-14.5055	-11.011	-725.275	-550.549	-131240	-96127.6	-35112.3	0.23635		394.224	167.745	75.0179		2
	P.argus		3	-2.63736	-12.989	-27.4945	-26.9011	-7.81319	-27.1978	-390.659	-1359.89	-70690.6	-237441	166750	0.416322	400.532					3
	P.argus	0.06	4	-18.7253	-13.4505	-30.7912	-30	-16.0879	-30.3956	-804.396	-1519.78	-145557	-265358	119801	0.177749	673.992				0.06	4
	P.argus		5	-17.8022	-13.4505	-27.6264	-21.3626	-15.6264	-24.4945	-781.319	-1224.73	-141381	-213841	72459.5	0.2521	287.424					5
	P.argus		6	-13.3846	-7.71429	-23.2088	-13.5165	-10.5495	-18.3626	-527.473	-918.132	-95447.2	-160309	64861.4	0.263218	246.417					6
	P.argus		7	-9.42857	-9.23077	-10.8132	-22.6154	-9.32967	-16.7143	-466.484	-835.714	-84411.1	-145918	61507.1	0.281748	218.305					7
	P.argus		8	-12.8571	-12.7253	-30.8571	-22.8132	-12.7912	-26.8352	-639.56	-1341.76	-115730	-234275	118545	0.216893	546.561	434.003	121.389	49.557		8
	P.argus		9	-6.98901	-14.3077	-27.0989	-27.8242	-10.6484	-27.4615	-532.418	-1373.08	-96342	-239743	143401	0.303752	472.1					9
	P.argus	0.2	10	-16.3516	-8.30769	-35.9341	-31.7143	-12.3297	-33.8242	-616.484	-1691.21	-111554	-295290	183736	0.397329	462.429				0.2	10
	P.argus		11	-8.43956	-20.3736	-27.033	-20.967	-14.4066	-24	-720.33	-1200	-130345	-209524	79178.5	0.210408	376.31					11
	P.argus		12	-1.91209	-14.8352	-19.2527	-20.3736	-8.37363	-19.8132	-418.681	-990.659	-75761.2	-172972	97210.9	0.184002	528.313					12
	P.argus		13	-6.59341	-0.461538	-6.1978	-7.25275	-3.52747	-6.72527	-176.374	-336.264	-31915.2	-58712.7	26797.5	0.196047	136.689					13
	P.argus		14	-6.26374	-0.989011	-14.3077	-4.81319	-3.62637	-9.56044	-181.319	-478.022	-32810	-83464.1	50654.1	0.414469	122.214	174.57	96.5254	39.4063		14
	P.argus		15	0.0659341	-0.395604	-8.57143	-2.04396	-0.164835	-5.30769	-8.24176	-265.385	-1491.36	-46337	44845.6	0.248857	180.206					15
	P.argus	0.35	16	-0.395604	-0.923077	-1.58242	-3.36264	-0.659341	-2.47253	-32.967	-123.626	-5965.45	-21585.5	15620.1	0.295414	52.8753				0.35	16
	P.argus		17	-8.9011	-10.1538	-25.5165	-7.38462	-9.52747	-16.4505	-476.374	-822.527	-86200.8	-143616	57415	0.259049	221.638					17
	P.argus		18	1.71429	-1.58242	-18.1978	-11.3407	0.0659341	-14.7692	3.2967	-738.462	596.545	-128938	129534	0.388064	333.796					18
	P.argus		19	-6.65934	-4.15385	-24.3956	-28.6813	-5.40659	-26.5385	-270.33	-1326.92	-48916.7	-231685	182768	0.178907						19
	P.argus		20	-12.6593	-6.59341	-24.5934		-9.62637	-24.5934	-481.319	-1229.67	-87095.6	-214704	127609	0.186319	684.894	466.314	200.086	100.043		20
	P.argus	Fish	21	1.25275	-2.57143	-1.45055	-18.8571	-0.659341	-10.1538	-32.967	-507.692	-5965.45	-88644.6	82679.1	0.371155	222.762					21
	P.argus		22	-8.50549	-5.01099	-47.011	-28.2198	-6.75824	-37.6154	-337.912	-1880.77	-61145.9	-328388	267242	0.120306						22
	P.argus		23	-5.07692	-8.9011	-51.2308	1.91209	-6.98901	-24.6593	-349.451	-1232.97	-63233.8	-215280	152046	0.272251	558.476					23
	P.argus		24	-4.54945	-6.79121	-10.3516	-21.2967	-5.67033	-15.8242	-283.516	-791.209	-51302.9	-138147	86844.6	0.217588	399.124					24

## Sheet: GPT (ALT)
GPT
Dilition factor DG	1
Dilution factor Muscle	1
Protocol factor with substrate	180.952
protocol factor without substrate	174.603
								diluted	diluted	dil factor	dil factor	protocol factor	protocol factor
								with	without	with	without	with	without
				with	with	without	without	substrate	substrate	substrate	substrate	substrate	substrate
				substrate	substrate	substrate	substrate	mean slope	mean slope	mean slope	mean slope	mean slope	mean slope		Protein	Activity
	Exp.	Grupo	Nº	slope 1	slope 2	slope 1	slope 2	OD/min( 10µl)	OD/min( 10µl)	OD/min( 10µl)	OD/min( 10µl)	OD/min( 10µl)*Fp	OD/min( 10µl)*Fp	OD/min( 10µl)	(mg/10uL)	(U/mg Prot)	Mean	SD	SEM	Group	Nº
Muscle	P.argus		1	11.1984	15.9717	11.4933	11.6217	13.585	11.5575	13.585	11.5575	2458.24	2017.98	440.254	0.186912	2.35541					1
	P.argus		2	11.5419	23.2105	12.8728	10.7854	17.3762	11.8291	17.3762	11.8291	3144.26	2065.39	1078.87	0.208036	5.18597	3.97982	1.57036	0.641096		2
	P.argus		3	10.4419	11.5732	8.84037	11.299	11.0075	10.0697	11.0075	10.0697	1991.83	1758.2	233.634	0.13336	1.7519					3
	P.argus	0.06	4		12.9335	12.9942	9.85367	12.9335	11.4239	12.9335	11.4239	2340.34	1994.65	345.685	0.0792526	4.36182				0.06	4
	P.argus		5	13.4124	12.144	9.64372	9.04685	12.7782	9.34529	12.7782	9.34529	2312.24	1631.72	680.525	0.148555	4.58097					5
	P.argus		6	8.33719	7.33777	5.13939	5.26431	7.83748	5.20185	7.83748	5.20185	1418.21	908.259	509.949	0.0903706	5.64286					6
	P.argus		7	13.3447	17.8473	11.391	12.1423	15.596	11.7666	15.596	11.7666	2822.13	2054.49	767.64	0.178017	4.31217					7
	P.argus		8		9.70098	8.24523	8.60787	9.70098	8.42655	9.70098	8.42655	1755.41	1471.3	284.112	0.114645	2.47819	3.14298	1.06589	0.435147		8
	P.argus		9	9.00521	8.73279	5.87681	6.5882	8.869	6.2325	8.869	6.2325	1604.86	1088.21	516.649	0.123169	4.19465					9
	P.argus	0.2	10	12.354	14.1793	12.9092	9.49277	13.2666	11.201	13.2666	11.201	2400.62	1955.73	444.898	0.149852	2.96892				0.2	10
	P.argus		11	11.8421	12.8259	12.8953	9.7218	12.334	11.3086	12.334	11.3086	2231.86	1974.51	257.355	0.170605	1.50848					11
	P.argus		12	12.9283	13.6189	11.7831	10.3551	13.2736	11.0691	13.2736	11.0691	2401.88	1932.7	469.178	0.138178	3.39546					12
	P.argus		13	8.8664	9.56217	7.79063	7.19896	9.21429	7.49479	9.21429	7.49479	1667.34	1308.61	358.73	0.125578	2.85664					13
	P.argus		14	13.2475	11.8317	8.08907	8.25043	12.5396	8.16975	12.5396	8.16975	2269.07	1426.46	842.606	0.130766	6.44362	5.26014	2.93926	1.19995		14
	P.argus		15		26.8733	17.417	19.9641	26.8733	18.6906	26.8733	18.6906	4862.78	3263.43	1599.35	0.150593	10.6204					15
	P.argus	0.35	16	8.10816	8.06478	6.33835	??????	8.08647	6.33835	8.08647	6.33835	1463.26	1106.69	356.568	0.0831439	4.28856				0.35	16
	P.argus		17	6.54829	8.59572	5.65298	6.82938	7.57201	6.24118	7.57201	6.24118	1370.17	1089.73	280.441	0.0979679	2.86258					17
			18	7.63274	8.77097	5.96877	5.9653	8.20185	5.96703	8.20185	5.96703	1484.14	1041.86	442.279	0.0985238	4.48906					18
			19	23.2279	29.6894	21.0902	31.0654	26.4586	26.0778	26.4586	26.0778	4787.75	4553.26	234.485	0.174867	1.34093					19
			20	10.5009	20.1411	9.13881	8.53673	15.321	8.83777	15.321	8.83777	2772.36	1543.1	1229.26	0.121316	10.1328	6.00138	3.98345	1.78145		20
		Fish	21	7.72296	9.91267	6.61596	7.55986	8.81781	7.08791	8.81781	7.08791	1595.6	1237.57	358.03	0.0838851	4.2681				Fish	21
			22	12.1822	13.5685	8.0856	7.12782	12.8754	7.60671	12.8754	7.60671	2329.82	1328.15	1001.67	0.0979679	10.2245					22
			23	13.3152	11.6842	13.9867	19.4957	12.4997	16.7412	12.4997	16.7412	2261.85	2923.06	-661.213	0.176535						23
			24	13.7507	15.1805	11.7293	9.82591	14.4656	10.7776	14.4656	10.7776	2617.58	1881.8	735.773	0.182094	4.04062					24
Digestive Gland	P.argus		1		14.8352	11.8956	11.6758	14.8352	11.7857	14.8352	11.7857	2684.45	2057.82	626.632	0.341275	1.83615					1
	P.argus		2	15.6319	13.4066	11.978	13.2967	14.5192	12.6374	14.5192	12.6374	2627.28	2206.52	420.762	0.23635	1.78025	1.80839	1.17837	0.526984		2
	P.argus		3	18.7912	22.9121	21.7033	18.3516	20.8516	20.0275	20.8516	20.0275	3773.15	3496.86	276.291	0.416322	0.663647					3
	P.argus	0.06	4	8.26923	8.79121	11.0989	13.0769	8.53022	12.0879	8.53022	12.0879	1543.56	2110.59	-567.025	0.177749					0.06	4
	P.argus		5		16.8132	15.7967	16.044	16.8132	15.9203	16.8132	15.9203	3042.38	2779.74	262.642	0.2521	1.04182					5
	P.argus		6		11.8132	9.78022	3.48901	11.8132	6.63462	11.8132	6.63462	2137.62	1158.42	979.196	0.263218	3.72009					6
	P.argus		7		4.31319	2.69231		4.31319	2.69231	4.31319	2.69231	780.48	470.085	310.395	0.281748	1.10168					7
	P.argus		8	6.45604	16.044	13.3791	1.07143	11.25	7.22527	11.25	7.22527	2035.71	1261.55	774.155	0.216893	3.56929	2.83282	1.45863	0.842139		8
	P.argus		9	10.8242	10.7143	7.25275		10.7692	7.25275	10.7692	7.25275	1948.71	1266.35	682.362	0.303752	2.24644					9
	P.argus	0.2	10	11.5578	12.6572	8.54453	9.67334	12.1075	9.10894	12.1075	9.10894	2190.88	1590.45	600.429	0.397329					0.2	10
	P.argus		11					#DIV/0!	#DIV/0!	#DIV/0!	#DIV/0!	#DIV/0!	#DIV/0!	#DIV/0!	0.210408						11
	P.argus		12	10.9286	7.56455	4.78022	5.08242	9.24656	4.93132	9.24656	4.93132	1673.18	861.023	812.161	0.184002	4.41386					12
	P.argus		13	16.2366	25.714	8.24176	13.1044	20.9753	10.6731	20.9753	10.6731	3795.52	1863.55	1931.97	0.196047	9.85464					13
	P.argus		14	5.795	8.41209	??????	11.9016	7.10354	11.9016	7.10354	11.9016	1285.4	2078.06	-792.663	0.414469		4.85025	3.66174	1.83087		14
	P.argus		15	8.077	3.46216	10.0275	8.54396	5.76958	9.28571	5.76958	9.28571	1044.02	1621.31	-577.297	0.248857						15
	P.argus	0.35	16	14.077	17.5549	6.33516	10.7692	15.816	8.5522	15.816	8.5522	2861.93	1493.24	1368.69	0.295414	4.63314				0.35	16
	P.argus		17	15.0275	4.42308	1.97802	6.86813	9.72527	4.42308	9.72527	4.42308	1759.81	772.283	987.525	0.259049	3.81212					17
			18	17.7198	11.868	12.8846		14.7939	12.8846	14.7939	12.8846	2676.98	2249.69	427.292	0.388064	1.10109					18
			19	1.26374		1.20879	0.302198	0.924908	0.755495	0.924908	0.755495	167.364	131.912	35.4524	0.178907						19
			20	9.06593		6.73077	2.00549	9.06593	4.36813	9.06593	4.36813	1640.5	762.689	877.81	0.186319	4.71134					20
		Fish	21	42	37.0879	25.3571	27.8571	39.544	26.6071	39.544	26.6071	7155.56	4645.69	2509.87	0.371155	6.76233	4.12085	2.04893	1.18295	Fish	21
			22	5.98901	3.98352	4.12088	5.63187	4.98626	4.87637	4.98626	4.87637	902.274	851.429	50.8449	0.120306						22
			23	10.6593		8.02198	6.73077	10.6593	7.37637	10.6593	7.37637	1928.83	1287.94	640.892	0.272251	2.35405					23
			24	7.52747	12.5642	6.59345	7.60989	10.0458	7.10167	10.0458	7.10167	1817.82	1239.97	577.844	0.217588	2.65568					24

[truncated: 2 more sheets: GP, G3PDH ]
